# Supplementary material for: A new tree species from seasonally dry tropical forest in southern Ecuador, Spirotheca zapotillana sp. nov. (Malvaceae), resolves a putatively disjunct distribution
Source: PhytoKeys. 2025 Oct 31;265:181–92. doi: 10.3897/phytokeys.265.162409 (PMC12595510; doi:10.3897/phytokeys.265.162409)
Supplement: XML Treatment for Spirotheca zapotillana [file phytokeys.265.162409-treatment1.xml]

<!DOCTYPE tp:taxon-treatment
  PUBLIC "-//TaxonX//DTD Taxonomic Treatment Publishing DTD v0 20100105//EN" "tax-treatment-NSO.dtd">
<tp:taxon-treatment xmlns:tp="http://www.plazi.org/taxpub"><tp:treatment-meta><kwd-group><label>Taxon classification</label><kwd>
              <named-content content-type="kingdom">Plantae</named-content>
            </kwd><kwd>
              <named-content content-type="order">Malvales</named-content>
            </kwd><kwd>
              <named-content content-type="family">Malvaceae</named-content>
            </kwd></kwd-group><mixed-citation publication-type="journal"><person-group><name><surname>Armijos-Barros</surname><given-names>Jorge</given-names></name><name><surname>González-Sánchez</surname><given-names>Diego</given-names></name><name><surname>Nole-Nole</surname><given-names>Darío</given-names></name><name><surname>Markesteijn</surname><given-names>Lars</given-names></name><name><surname>Escudero</surname><given-names>Adrián</given-names></name><name><surname>Jara-Guerrero</surname><given-names>Andrea</given-names></name><name><surname>Espinosa</surname><given-names>Carlos Iván</given-names></name></person-group><article-title>A new tree species from seasonally dry tropical forest in southern Ecuador, <italic><tp:taxon-name><tp:taxon-name-part taxon-name-part-type="genus" reg="Spirotheca">Spirotheca</tp:taxon-name-part> <tp:taxon-name-part taxon-name-part-type="species" reg="zapotillana">zapotillana</tp:taxon-name-part></tp:taxon-name></italic> sp. nov. (<tp:taxon-name><tp:taxon-name-part taxon-name-part-type="family">Malvaceae</tp:taxon-name-part></tp:taxon-name>), resolves a putatively disjunct distribution</article-title><source>PhytoKeys</source><day>31</day><month>10</month><year>2025</year><volume>265</volume><fpage>181</fpage><lpage>192</lpage><pub-id pub-id-type="doi">10.3897/phytokeys.265.162409</pub-id></mixed-citation></tp:treatment-meta><tp:nomenclature><tp:taxon-name><object-id xmlns:xlink="http://www.w3.org/1999/xlink" content-type="arpha" xlink:type="simple">2CBE2E60-2823-527C-A800-486729D68EB8</object-id>
            <tp:taxon-name-part taxon-name-part-type="genus" reg="Spirotheca">Spirotheca</tp:taxon-name-part>
            <tp:taxon-name-part taxon-name-part-type="species" reg="zapotillana">zapotillana</tp:taxon-name-part>
            <object-id xmlns:xlink="http://www.w3.org/1999/xlink" content-type="ipni" xlink:type="simple">urn:lsid:ipni.org:names:77371267-1</object-id>
          </tp:taxon-name><tp:taxon-authority>Armijos, D.P.González &amp; Nole</tp:taxon-authority><tp:taxon-status xmlns:xlink="http://www.w3.org/1999/xlink" xlink:type="simple">sp. nov.</tp:taxon-status><xref ref-type="fig" rid="F2">Fig. 2</xref><xref ref-type="supplementary-material" rid="S3">, Suppl. material 3.</xref></tp:nomenclature><tp:treatment-sec sec-type="diagnosis" id="SECID0EDCAE"><title>Diagnosis.</title><p><italic><tp:taxon-name><tp:taxon-name-part taxon-name-part-type="genus" reg="Spirotheca">Spirotheca</tp:taxon-name-part> <tp:taxon-name-part taxon-name-part-type="species" reg="zapotillana">zapotillana</tp:taxon-name-part></tp:taxon-name></italic> Armijos, D.P.González &amp; Nole differs from <italic><tp:taxon-name><tp:taxon-name-part taxon-name-part-type="genus" reg="Spirotheca">Spirotheca</tp:taxon-name-part> <tp:taxon-name-part taxon-name-part-type="species" reg="elegans">elegans</tp:taxon-name-part></tp:taxon-name></italic> Carv.-Sobr. et al. in having larger leaflets 35–90 × 15–35 mm (<italic>vs.</italic> 20–45 × 8–20 mm) with acute apices (<italic>vs.</italic> slightly retuse, obtuse, or acuminate, often mucronate), petiolules 0.9–3.8 mm long (<italic>vs.</italic> absent); flowers erect (<italic>vs.</italic> slanting downwards) and reddish (<italic>vs.</italic> greenish-yellow, then becoming white), staminal tubes non-articulate (<italic>vs.</italic> doubly articulate); capsules oblong (<italic>vs.</italic> obovoid or rarely spheroid), with brown (<italic>vs.</italic> white) kapok.</p><fig id="F2" position="float" orientation="portrait"><object-id xmlns:xlink="http://www.w3.org/1999/xlink" content-type="doi" xlink:type="simple">10.3897/phytokeys.265.162409.figure2</object-id><object-id xmlns:xlink="http://www.w3.org/1999/xlink" content-type="arpha" xlink:type="simple">4360681D-8B13-5936-8C02-188D51E2F052</object-id><label>Figure 2.</label><caption><p><italic><tp:taxon-name><tp:taxon-name-part taxon-name-part-type="genus" reg="Spirotheca">Spirotheca</tp:taxon-name-part> <tp:taxon-name-part taxon-name-part-type="species" reg="zapotillana">zapotillana</tp:taxon-name-part></tp:taxon-name></italic>. A. Branch with leaves; B, C. Mature and young trunk; D. Prickles; E. Cataphylls and stipules; F. Mature leaf; G. Abaxial leaflet surface; H. Cyme; I, J. Front and side views of the flower; K. Denticulate calyx and glandular receptacle; L. Petal; M. Petal with imbricate proportion pubescent (when dry); N. Arrangement of anthers prior to anthesis; O. Thecae; P. Sericeous indument inside the calyx; Q. Conical ovary; R. Longitudinal and transverse sections of the ovary (when dry); S. Fruit with ferruginous kapok; T. Seeds. Lankester Composite Digital Plate (<abbrev xmlns:xlink="http://www.w3.org/1999/xlink" xlink:title="Lankester Composite Digital Plate" id="ABBRID0ECEAE" xlink:type="simple">LCDP</abbrev>) comprised of vouchers: A–G. Images from <italic>J. Armijos et al. 3443</italic>, H–Q. Images from J. <italic>Armijos et al. 3445</italic>, S, T. Images from <italic>J. Armijos et al. 3444</italic>.</p></caption><graphic xmlns:xlink="http://www.w3.org/1999/xlink" xlink:href="phytokeys-265-181_article-162409__-g002.jpg" position="float" orientation="portrait" xlink:type="simple" id="oo_1455157.jpg"><uri content-type="original_file" xlink:type="simple">https://binary.pensoft.net/fig/1455157</uri></graphic></fig></tp:treatment-sec><tp:treatment-sec sec-type="material" id="SECID0EREAE"><title>Type.</title><p><bold>Ecuador. Loja.</bold> • Zapotillo Cantón: Parroquia Mangahurco, <named-content xmlns:xlink="http://www.w3.org/1999/xlink" content-type="dwc:verbatimCoordinates" xlink:type="simple"><named-content content-type="geo-json" specific-use="{&#34;type&#34;:&#34;Point&#34;,&#34;coordinates&#34;:[-80.425797,-4.141811]}" id="NCID0E3EAE" xlink:type="simple">4°8'30.52"S, 80°25'32.87"W</named-content></named-content>, 473 m, 15 Jan 2025, <italic>J. Armijos, D. González &amp; D. Nole 3445</italic> (holotype: HUTPL 15354!; isotype: LOJA!; QCNE!).</p></tp:treatment-sec><tp:treatment-sec sec-type="description" id="SECID0EDFAE"><title>Description.</title><p><bold><italic>Tree</italic></bold> up to 15 m tall, typically found in clumps, some individuals producing clonal offshoots originating from the roots of mature trees, leafless during flowering. <bold><italic>Trunks</italic></bold> erect, densely covered by conical prickles, 8–33 mm long, 8–23 mm diam. at the base; bark grayish with pale, longitudinal striations; twigs with prickles. Terminal shoots covered by broadly triangular, concave cataphylls. <bold><italic>Leaves</italic></bold> palmately compound, clustered at branch apices. <bold><italic>Petioles</italic></bold> 50–100 mm long, 1–1.9 mm diam., slightly pulvinate. <bold><italic>Leaflets</italic></bold> (5–)7 per leaf, 35–90 × 15–35 mm, elliptical, bases cuneate, margins entire, apices acute; petiolules 0.9–3.8 mm long; adaxial surface glabrous and lustrous; abaxial surface glabrous with sparsely pubescent midrib, secondary veins prominent. <bold><italic>Stipules</italic></bold> linear, caducous, 4.5–12 × 0.9–1.2 mm. <bold><italic>Cymes</italic></bold> bearing 3–5 flowers, terminal. <bold><italic>Flower buds</italic></bold> 24–40 × 6–9.5 mm, linear-oblong, green to red prior to anthesis, anthers spirally arranged within the flower buds. <bold><italic>Flowers</italic></bold> with erect pedicels 13.5–26.1 mm long; receptacles with 4–5 small, conspicuous glands at the base. <bold><italic>Calyces</italic></bold> 3.5–8 × 6.5–11.2 mm, cupuliform, glabrous externally, sericeous internally, conspicuously 5-apiculate. <bold><italic>Petals</italic></bold> 44–52 × 9.5–12 mm, fleshy, oblong, longitudinally asymmetric, reflexed, entirely bright red, densely pubescent internally, externally pubescent on the overlapped portion of petals during the bud stage, sparsely pubescent on the non-overlapped portion. <bold><italic>Staminal tube</italic></bold>s 25–32 × 2.5–3.4 mm, of uniform width, not articulate, sparsely covered with scaly trichomes; at apex divided into 5 free, reddish filament-like lobes, each 6–9 mm long. <bold><italic>Anthers</italic></bold> with two pairs of bisporangiate thecae joined at their ends, 14–18 mm long, extrorse, five in number; upper thecae 7–9 mm long; lower thecae 5–8 mm long. <bold><italic>Ovaries</italic></bold> 5.7 × 2.8 mm, greenish, conical, densely pubescent, 5-locular. <bold><italic>Styles</italic></bold> 14–20.5 mm long, slender, declinate at anthesis; stigmas 5-branched. <bold><italic>Capsules</italic></bold> 65–80 × 13–15.5 mm, 5-ribbed, 5-valved, oblong, apex rounded, containing abundant brown kapok. <bold><italic>Seeds</italic></bold> 5 × 3.5 mm when mature, reniform, brown.</p></tp:treatment-sec><tp:treatment-sec sec-type="material" id="SECID0E5GAE"><title>Additional specimens examined.</title><p><bold>Ecuador. El Oro</bold>: • [Las Lajas cantón], Puyango and vicinity, 300–900 m elev., Agu. 1978, <italic>D.C. Daly 71</italic> (NY [05154227 as image!]). <bold>Loja</bold>: • Zapotillo cantón, La Manga, <named-content xmlns:xlink="http://www.w3.org/1999/xlink" content-type="dwc:verbatimCoordinates" xlink:type="simple"><named-content content-type="geo-json" specific-use="{&#34;type&#34;:&#34;Point&#34;,&#34;coordinates&#34;:[-80.308675,-4.228483]}" id="NCID0ENHAE" xlink:type="simple">4°13'42.54"S, 80°18'31.23"W</named-content></named-content>, 479 m elev., 16 May 2025, <italic>J.L. Armijos Barros et al. 3443</italic> (HUTPL [15352]!); • Ibid., <named-content xmlns:xlink="http://www.w3.org/1999/xlink" content-type="dwc:verbatimCoordinates" xlink:type="simple"><named-content content-type="geo-json" specific-use="{&#34;type&#34;:&#34;Point&#34;,&#34;coordinates&#34;:[-80.297536,-4.228994]}" id="NCID0EXHAE" xlink:type="simple">4°13'44.38"S, 80°17'51.13"W</named-content></named-content>, 473 m elev., 16 May 2025, <italic>J.L. Armijos Barros et al. 3444</italic> (HUTPL [15353]!); • Mangahurco, <named-content xmlns:xlink="http://www.w3.org/1999/xlink" content-type="dwc:verbatimCoordinates" xlink:type="simple"><named-content content-type="geo-json" specific-use="{&#34;type&#34;:&#34;Point&#34;,&#34;coordinates&#34;:[-80.425242,-4.130308]}" id="NCID0EBIAE" xlink:type="simple">4°7'49.11"S, 80°25'30.87"W</named-content></named-content>, 496 m elev., 16 May 2025, <italic>J.L. Armijos Barros et al. 3446</italic> (HUTPL [15355]!); • Baño del Inca, <named-content xmlns:xlink="http://www.w3.org/1999/xlink" content-type="dwc:verbatimCoordinates" xlink:type="simple"><named-content content-type="geo-json" specific-use="{&#34;type&#34;:&#34;Point&#34;,&#34;coordinates&#34;:[-80.407494,-4.123842]}" id="NCID0ELIAE" xlink:type="simple">4°7'25.83"S, 80°24'26.98"W</named-content></named-content>, 463 m elev., <italic>16 May</italic> 2025, <italic>J.L. Armijos Barros et al. 3447</italic> (HUTPL [15356]!); • Ibid., <named-content xmlns:xlink="http://www.w3.org/1999/xlink" content-type="dwc:verbatimCoordinates" xlink:type="simple"><named-content content-type="geo-json" specific-use="{&#34;type&#34;:&#34;Point&#34;,&#34;coordinates&#34;:[-80.407464,-4.123981]}" id="NCID0EXIAE" xlink:type="simple">4°7'26.33"S, 80°24'26.87"W</named-content></named-content>, 464 m elev., 16 May 2025, <italic>J.L. Armijos Barros et al.</italic> 3448 (HUTPL [15357]!).</p></tp:treatment-sec><tp:treatment-sec sec-type="etymology" id="SECID0E5IAE"><title>Etymology.</title><p>The specific epithet refers to Zapotillo Cantón, southern Ecuador. We chose this name because the majority of documented populations of <italic><tp:taxon-name><tp:taxon-name-part taxon-name-part-type="genus" reg="Spirotheca">Spirotheca</tp:taxon-name-part> <tp:taxon-name-part taxon-name-part-type="species" reg="zapotillana">zapotillana</tp:taxon-name-part></tp:taxon-name></italic> occur in this area. In addition, this area comprises one of the last intact remnants of Ecuador’s seasonally dry tropical forest habitat, a highly threatened ecosystem vulnerable to degradation and fragmentation.</p></tp:treatment-sec><tp:treatment-sec sec-type="distribution" id="SECID0EPJAE"><title>Distribution and habitat.</title><p>The species is currently known from four populations within the <abbrev xmlns:xlink="http://www.w3.org/1999/xlink" xlink:title="seasonally dry tropical forest" id="ABBRID0EVJAE" xlink:type="simple">SDTF</abbrev> of Zapotillo Cantón of Loja Province (at 450–600 m elevations) and one unstudied population in Las Lajas Cantón of El Oro Province (somewhere between 300 and 900 m). Each of the Zapotillo populations contains an average of seven individuals. Mature individuals grow in clumps; some are typically associated with three or more clonal offshoots. These populations occur on rocky hillsides, across a relatively extensive area in deciduous and semi-deciduous forest types characterized by pronounced seasonality (Fig. <xref ref-type="fig" rid="F3">3</xref>).</p><fig id="F3" position="float" orientation="portrait"><object-id xmlns:xlink="http://www.w3.org/1999/xlink" content-type="doi" xlink:type="simple">10.3897/phytokeys.265.162409.figure3</object-id><object-id xmlns:xlink="http://www.w3.org/1999/xlink" content-type="arpha" xlink:type="simple">DF145823-03F4-50A5-9CF3-D88D97B7D7D2</object-id><label>Figure 3.</label><caption><p><italic><tp:taxon-name><tp:taxon-name-part taxon-name-part-type="genus" reg="Spirotheca">Spirotheca</tp:taxon-name-part> <tp:taxon-name-part taxon-name-part-type="species" reg="zapotillana">zapotillana</tp:taxon-name-part></tp:taxon-name></italic>. A, B. Individuals observed growing in clumps at the La Manga locality (wet season); C. Individuals associated with three or more clonal offshoots at the Mangahurco locality (dry season).</p></caption><graphic xmlns:xlink="http://www.w3.org/1999/xlink" xlink:href="phytokeys-265-181_article-162409__-g003.jpg" position="float" orientation="portrait" xlink:type="simple" id="oo_1455158.jpg"><uri content-type="original_file" xlink:type="simple">https://binary.pensoft.net/fig/1455158</uri></graphic></fig></tp:treatment-sec><tp:treatment-sec sec-type="phenology" id="SECID0EVKAE"><title>Phenology.</title><p><italic><tp:taxon-name><tp:taxon-name-part taxon-name-part-type="genus" reg="Spirotheca">Spirotheca</tp:taxon-name-part> <tp:taxon-name-part taxon-name-part-type="species" reg="zapotillana">zapotillana</tp:taxon-name-part></tp:taxon-name></italic> produces leaves at the onset of the rainy season (from January to May). Leaf senescence occurs at the end of the rainy period, and bud formation and flowering begin between June and July. Flowers are present from July to October, and fruiting occurs from September to October.</p></tp:treatment-sec><tp:treatment-sec sec-type="Preliminary conservation status" id="SECID0EGLAE"><title>Preliminary conservation status.</title><p>Considering the populations reported in this study, the estimated area of occupancy (<abbrev xmlns:xlink="http://www.w3.org/1999/xlink" xlink:title="area of occupancy" id="ABBRID0EMLAE" xlink:type="simple">AOO</abbrev>) of <italic><tp:taxon-name><tp:taxon-name-part taxon-name-part-type="genus" reg="Spirotheca">Spirotheca</tp:taxon-name-part> <tp:taxon-name-part taxon-name-part-type="species" reg="zapotillana">zapotillana</tp:taxon-name-part></tp:taxon-name></italic> is restricted to 52 km<sup>2</sup>, and its extent of occurrence (<abbrev xmlns:xlink="http://www.w3.org/1999/xlink" xlink:title="extent of occurrence" id="ABBRID0E4LAE" xlink:type="simple">EOO</abbrev>) is approximately 660 km<sup>2</sup>. Based on these metrics, <italic><tp:taxon-name><tp:taxon-name-part taxon-name-part-type="genus" reg="Spirotheca">S.</tp:taxon-name-part> <tp:taxon-name-part taxon-name-part-type="species" reg="zapotillana">zapotillana</tp:taxon-name-part></tp:taxon-name></italic> qualifies as Endangered (<abbrev xmlns:xlink="http://www.w3.org/1999/xlink" xlink:title="Endangered" id="ABBRID0EOMAE" xlink:type="simple">EN</abbrev>) under the IUCN Red List criteria B1ab(iii,v)+2ab(iii,v) (<xref ref-type="bibr" rid="B9">IUCN 2024</xref>). However, it is likely that additional populations occur in unsurveyed areas of tropical dry forests in the Equatorial Pacific region, including across the Peruvian border; thus, the species’ full distribution range may be more extensive than currently known.</p><p>The populations identified to date are located in areas subject to intense livestock pressure. Notably, no seedlings or saplings of <italic><tp:taxon-name><tp:taxon-name-part taxon-name-part-type="genus" reg="Spirotheca">Spirotheca</tp:taxon-name-part> <tp:taxon-name-part taxon-name-part-type="species" reg="zapotillana">zapotillana</tp:taxon-name-part></tp:taxon-name></italic> were recorded during monitoring conducted between 2022 and 2025. These results highlight the need for urgent conservation measures, including (1) expanded surveys to determine the species’ actual distribution and (2) the immediate implementation of conservation strategies for the known populations.</p></tp:treatment-sec><tp:treatment-sec sec-type="discussion" id="SECID0EDNAE"><title>Discussion.</title><p>The strict consensus tree resulting from maximum parsimony analysis of morphological characters (Fig. <xref ref-type="fig" rid="F4">4</xref>) suggests that <italic><tp:taxon-name><tp:taxon-name-part taxon-name-part-type="genus" reg="Spirotheca">Spirotheca</tp:taxon-name-part> <tp:taxon-name-part taxon-name-part-type="species" reg="zapotillana">zapotillana</tp:taxon-name-part></tp:taxon-name></italic> is sister to <italic><tp:taxon-name><tp:taxon-name-part taxon-name-part-type="genus" reg="Spirotheca">S.</tp:taxon-name-part> <tp:taxon-name-part taxon-name-part-type="species" reg="elegans">elegans</tp:taxon-name-part></tp:taxon-name></italic>, with high bootstrap support (BS=1.0) due to the strong morphological similarity of these two species. This clade was nested within a moderately supported group (BS=0.67) that also included <italic><tp:taxon-name><tp:taxon-name-part taxon-name-part-type="genus" reg="Spirotheca">S.</tp:taxon-name-part> <tp:taxon-name-part taxon-name-part-type="species" reg="rivieri">rivieri</tp:taxon-name-part></tp:taxon-name></italic>.</p><fig id="F4" position="float" orientation="portrait"><object-id xmlns:xlink="http://www.w3.org/1999/xlink" content-type="doi" xlink:type="simple">10.3897/phytokeys.265.162409.figure4</object-id><object-id xmlns:xlink="http://www.w3.org/1999/xlink" content-type="arpha" xlink:type="simple">1775F6FD-FC1B-5B90-BECE-FD43D0582B1B</object-id><label>Figure 4.</label><caption><p>Maximum parsimony tree based on morphological characters of <italic><tp:taxon-name><tp:taxon-name-part taxon-name-part-type="genus" reg="Spirotheca">Spirotheca</tp:taxon-name-part></tp:taxon-name></italic> species. Bootstrap support values (1000 replicates) are shown below the branches. The analysis was performed using unordered multistate characters; the tree was inferred from a neighbor-joining starting topology and optimized under a parsimony criterion. Species distribution ranges are given in parentheses.</p></caption><graphic xmlns:xlink="http://www.w3.org/1999/xlink" xlink:href="phytokeys-265-181_article-162409__-g004.jpg" position="float" orientation="portrait" xlink:type="simple" id="oo_1455159.jpg"><uri content-type="original_file" xlink:type="simple">https://binary.pensoft.net/fig/1455159</uri></graphic></fig><p><italic><tp:taxon-name><tp:taxon-name-part taxon-name-part-type="genus" reg="Spirotheca">S.</tp:taxon-name-part> <tp:taxon-name-part taxon-name-part-type="species" reg="zapotillana">zapotillana</tp:taxon-name-part></tp:taxon-name></italic> differs from <italic><tp:taxon-name><tp:taxon-name-part taxon-name-part-type="genus" reg="Spirotheca">S.</tp:taxon-name-part> <tp:taxon-name-part taxon-name-part-type="species" reg="elegans">elegans</tp:taxon-name-part></tp:taxon-name></italic> (Table <xref ref-type="table" rid="T1">1</xref>) in having cymes of 3–5 flowers (<italic>vs.</italic> 1–3 flowers). The petals are uniformly reddish (<italic>vs.</italic> initially greenish-yellow, later turning white), with the inner surface densely pubescent and the outer surface pubescent only on the overlapped portion (<italic>vs.</italic> minutely and densely pubescent on both surfaces). The staminal tube is cylindrical, with scaly trichomes (<italic>vs.</italic> doubly swollen with tufted trichomes, becoming glabrous at the apex). The fruit is an oblong capsule (<italic>vs.</italic> obovoid or spheroid) that contains brown kapok (<italic>vs.</italic> white kapok) and reniform seeds (<italic>vs.</italic> pyriform).</p><table-wrap id="T1" position="float" orientation="portrait"><label>Table 1.</label><caption><p>Comparison of <italic><tp:taxon-name><tp:taxon-name-part taxon-name-part-type="genus" reg="Spirotheca">Spirotheca</tp:taxon-name-part> <tp:taxon-name-part taxon-name-part-type="species" reg="zapotillana">zapotillana</tp:taxon-name-part></tp:taxon-name></italic> to morphologically similar species.</p></caption><table id="TID0EQCAG" rules="all"><tbody><tr><th rowspan="1" colspan="1">Trait</th><th rowspan="1" colspan="1">
                    <italic>
                      <tp:taxon-name><tp:taxon-name-part taxon-name-part-type="genus" reg="Spirotheca">S.</tp:taxon-name-part> <tp:taxon-name-part taxon-name-part-type="species" reg="zapotillana">zapotillana</tp:taxon-name-part></tp:taxon-name>
                    </italic>
                  </th><th rowspan="1" colspan="1"><italic><tp:taxon-name><tp:taxon-name-part taxon-name-part-type="genus" reg="Spirotheca">S.</tp:taxon-name-part> <tp:taxon-name-part taxon-name-part-type="species" reg="elegans">elegans</tp:taxon-name-part></tp:taxon-name></italic> (<xref ref-type="bibr" rid="B3">Carvalho-Sobrinho et al. 2012</xref>)</th><th rowspan="1" colspan="1"><italic><tp:taxon-name><tp:taxon-name-part taxon-name-part-type="genus" reg="Spirotheca">S.</tp:taxon-name-part> <tp:taxon-name-part taxon-name-part-type="species" reg="rivieri">rivieri</tp:taxon-name-part></tp:taxon-name></italic> (<xref ref-type="bibr" rid="B8">Gibbs and Alverson 2006</xref>)</th></tr><tr><td rowspan="1" colspan="1">Habit</td><td rowspan="1" colspan="1">Tree up to 15 m</td><td rowspan="1" colspan="1">Tree up to 12 m</td><td rowspan="1" colspan="1">Epiphytic shrubs or trees 20–30 m after strangling the host</td></tr><tr><td rowspan="2" colspan="1">
                    Leaflets
                  </td><td rowspan="1" colspan="1">5(–7)</td><td rowspan="1" colspan="1">(3–)4–5</td><td rowspan="1" colspan="1">3–7</td></tr><tr><td rowspan="1" colspan="1">35–90 × 15–35 mm, glabrous, elliptical, apex acute</td><td rowspan="1" colspan="1">20–45 × 8–20 mm, glabrous, oblong to narrowly obovate, slightly conduplicate, apex slightly retuse, obtuse, or acuminate, often mucronate</td><td rowspan="1" colspan="1">30–80 × 8–30 mm, glabrous, elliptic-oblong to elliptic-obovate, apex obtuse and emarginate</td></tr><tr><td rowspan="1" colspan="1">Petiolules</td><td rowspan="1" colspan="1">0.9–3.8 mm long</td><td rowspan="1" colspan="1">Absent</td><td rowspan="1" colspan="1">3 mm long or subsessile</td></tr><tr><td rowspan="1" colspan="1">Flowers</td><td rowspan="1" colspan="1">In 3–5-flowered cymes, erect, pedicels 13.5–26.1 mm long, receptacle with 4–5 glands</td><td rowspan="1" colspan="1">In 1–3(-5)-flowered cymes, slanting downwards, pedicels 20–25 mm long, receptacle with 5–8 glands</td><td rowspan="1" colspan="1">Borne singly, erect, pedicels 12–24 mm long</td></tr><tr><td rowspan="1" colspan="1">Calyces</td><td rowspan="1" colspan="1">3.5–8 × 6.5–11.2 mm, 5–apiculate, glabrous externally</td><td rowspan="1" colspan="1">6–8 × 4–5 mm, 5–apiculate, glabrous externally</td><td rowspan="1" colspan="1">6 mm long, truncate, glabrous externally</td></tr><tr><td rowspan="1" colspan="1">Petals</td><td rowspan="1" colspan="1">44–52 × 9.5–12 mm, reddish, oblong, densely pubescent internally, pubescent only on the imbricate portion externally</td><td rowspan="1" colspan="1">40–45 × 7–8 mm, greenish-yellow and becoming white, linear-oblong, tufted trichomes on both surfaces</td><td rowspan="1" colspan="1">40–55 × 5–8 mm, reddish, linear-oblong, puberulent on the outside</td></tr><tr><td rowspan="1" colspan="1">Staminal tubes</td><td rowspan="1" colspan="1">25–32 × 2.5–3.4 mm, cylindrical and not articulate, with sparse, scaly trichomes</td><td rowspan="1" colspan="1">23–25 mm long, doubly articulate, densely covered by tufted trichomes at the base, glabrous distally</td><td rowspan="1" colspan="1">30–40 mm long, articulate or not, densely tomentose at the base, sparse distally</td></tr><tr><td rowspan="1" colspan="1">Ovaries</td><td rowspan="1" colspan="1">Conical, greenish, densely pubescent</td><td rowspan="1" colspan="1">Conical, densely pubescent</td><td rowspan="1" colspan="1">Densely pubescent</td></tr><tr><td rowspan="1" colspan="1">Styles</td><td rowspan="1" colspan="1">14–20.5 mm long, glabrous, reddish</td><td rowspan="1" colspan="1">ca. 14 mm, pinkish</td><td rowspan="1" colspan="1">Lower portion densely hairy, reddish</td></tr><tr><td rowspan="1" colspan="1">Capsules</td><td rowspan="1" colspan="1">65–80 × 13–15.5 mm, oblong, kapok brown</td><td rowspan="1" colspan="1">30–35 × 30–65 mm, obovoid or rarely spheroid, kapok white</td><td rowspan="1" colspan="1">90 × 55 mm, elliptic</td></tr><tr><td rowspan="1" colspan="1">Seeds</td><td rowspan="1" colspan="1">5 × 3.5 mm, reniform, brownish</td><td rowspan="1" colspan="1">5–6 × 6–7 mm, pyriform, brownish</td><td rowspan="1" colspan="1"/></tr></tbody></table></table-wrap><p><italic><tp:taxon-name><tp:taxon-name-part taxon-name-part-type="genus" reg="Spirotheca">S.</tp:taxon-name-part> <tp:taxon-name-part taxon-name-part-type="species" reg="zapotillana">zapotillana</tp:taxon-name-part></tp:taxon-name></italic> resembles <italic><tp:taxon-name><tp:taxon-name-part taxon-name-part-type="genus" reg="Spirotheca">S.</tp:taxon-name-part> <tp:taxon-name-part taxon-name-part-type="species" reg="rivieri">rivieri</tp:taxon-name-part></tp:taxon-name></italic> (Table <xref ref-type="table" rid="T1">1</xref>) in having reddish flowers and a trunk covered with conical prickles. In contrast, it differs in habit, being strictly tree-like, up to 15 m tall (<italic>vs.</italic> hemiepiphytic shrubs with a strangler habit or trees 20–30 m tall derived from them). The leaves bear (5–)7 leaflets (<italic>vs.</italic> 3–7), with elliptical laminae (<italic>vs.</italic> elliptic-oblong to elliptic-obovate) and an acute apex (<italic>vs.</italic> obtuse and emarginate apex). Calyces are 5–apiculate (<italic>vs.</italic> truncate). The staminal tube is non-articulate (<italic>vs.</italic> articulate or not) with sparse, scaly trichomes (<italic>vs.</italic> densely tomentose at the base, sparse distally). The style is glabrous (<italic>vs.</italic> densely hairy). Capsules are oblong, 65–80 mm long (<italic>vs.</italic> elliptic, up to 90 mm).</p><p>In 1978, a leafless specimen of <italic><tp:taxon-name><tp:taxon-name-part taxon-name-part-type="genus" reg="Spirotheca">Spirotheca</tp:taxon-name-part></tp:taxon-name></italic> (<italic>Daly 71</italic>) was collected from the <abbrev xmlns:xlink="http://www.w3.org/1999/xlink" xlink:title="seasonally dry tropical forest" id="ABBRID0EWZAE" xlink:type="simple">SDTF</abbrev> of southernmost El Oro province. Although its floral characteristics closely resembled those of <tp:taxon-name><tp:taxon-name-part taxon-name-part-type="genus" reg="Spirotheca">S.</tp:taxon-name-part> <tp:taxon-name-part taxon-name-part-type="species" reg="rivieri">rivieri</tp:taxon-name-part> <tp:taxon-name-part taxon-name-part-type="infraspecific-rank">var.</tp:taxon-name-part> <tp:taxon-name-part taxon-name-part-type="variety" reg="rivieri">rivieri</tp:taxon-name-part></tp:taxon-name>, the location in Ecuador was strikingly disjunct from that species’ known range in southeastern Brazil. <xref ref-type="bibr" rid="B8">Gibbs and Alverson (2006)</xref> noted this specimen as an unresolved anomaly within the genus. Our study concludes that this mystery specimen represents <italic><tp:taxon-name><tp:taxon-name-part taxon-name-part-type="genus" reg="Spirotheca">S.</tp:taxon-name-part> <tp:taxon-name-part taxon-name-part-type="species" reg="zapotillana">zapotillana</tp:taxon-name-part></tp:taxon-name></italic>. We look forward to a molecular study that can resolve whether our new species is in fact most closely related to a species in Brazil or if the morphological similarities (Fig. <xref ref-type="fig" rid="F4">4</xref>) are due to convergence in dry forest habitats.</p></tp:treatment-sec><tp:treatment-sec><!--Section generated to contain objects referenced in tp:taxon-treatment.--><supplementary-material xmlns:xlink="http://www.w3.org/1999/xlink" id="S3" position="float" orientation="portrait" xlink:type="simple"><object-id content-type="doi" xlink:type="simple">10.3897/phytokeys.265.162409.suppl3</object-id><object-id content-type="arpha" xlink:type="simple">3F1F923D-CB9B-565F-8D57-42B403690EF1</object-id><label>Supplementary material 3</label><caption><p>Supplementary figures</p></caption><statement content-type="dataType"><label>Data type</label><p>pdf</p></statement><media xlink:href="phytokeys-265-181_article-162409__-s003.pdf" mimetype="application" mime-subtype="pdf" position="float" orientation="portrait" xlink:type="simple" id="oo_1455162.pdf"><uri content-type="original_file" xlink:type="simple">https://binary.pensoft.net/file/1455162</uri></media><permissions><license xlink:type="simple"><license-p>This dataset is made available under the Open Database License (http://opendatacommons.org/licenses/odbl/1.0/). The Open Database License (ODbL) is a license agreement intended to allow users to freely share, modify, and use this Dataset while maintaining this same freedom for others, provided that the original source and author(s) are credited.</license-p></license></permissions><attrib specific-use="authors">Jorge Armijos-Barros, Diego González-Sánchez, Darío Nole-Nole, Lars Markesteijn, Adrián Escudero, Andrea Jara-Guerrero, Carlos Iván Espinosa</attrib></supplementary-material></tp:treatment-sec><ref-list><ref id="B9"><mixed-citation xmlns:xlink="http://www.w3.org/1999/xlink" xlink:type="simple">IUCN (<year>2024</year>) Guidelines for using the IUCN Red List categories and criteria. version 16. Prepared by the Standards and Petitions Committee. <ext-link xlink:type="simple" ext-link-type="uri" xlink:href="https://www.iucnredlist.org/resources/redlistguidelines">https://www.iucnredlist.org/resources/redlistguidelines</ext-link> [Accessed: April 2025]</mixed-citation></ref><ref id="B3"><mixed-citation xmlns:xlink="http://www.w3.org/1999/xlink" xlink:type="simple"><person-group><name name-style="western"><surname>Carvalho-Sobrinho</surname><given-names>JGD</given-names></name><name name-style="western"><surname>Machado</surname><given-names>MC</given-names></name><name name-style="western"><surname>Queiroz</surname><given-names>LPD</given-names></name></person-group> (<year>2012</year>) <article-title><italic><tp:taxon-name><tp:taxon-name-part taxon-name-part-type="genus">Spirotheca</tp:taxon-name-part> <tp:taxon-name-part taxon-name-part-type="species">elegans</tp:taxon-name-part></tp:taxon-name></italic> (<tp:taxon-name><tp:taxon-name-part taxon-name-part-type="family">Malvaceae</tp:taxon-name-part></tp:taxon-name>: <tp:taxon-name><tp:taxon-name-part taxon-name-part-type="subfamily">Bombacoideae</tp:taxon-name-part></tp:taxon-name>), a new species from Bahia, Brazil.</article-title><source>Systematic Botany</source><volume>37</volume>(<issue>4</issue>): <fpage>978</fpage>–<lpage>982</lpage>. <ext-link xlink:type="simple" ext-link-type="doi" xlink:href="10.1600/036364412X656554">https://doi.org/10.1600/036364412X656554</ext-link></mixed-citation></ref><ref id="B8"><mixed-citation xmlns:xlink="http://www.w3.org/1999/xlink" xlink:type="simple"><person-group><name name-style="western"><surname>Gibbs</surname><given-names>PE</given-names></name><name name-style="western"><surname>Alverson</surname><given-names>WS</given-names></name></person-group> (<year>2006</year>) How many species of <italic><tp:taxon-name><tp:taxon-name-part taxon-name-part-type="genus">Spirotheca</tp:taxon-name-part></tp:taxon-name></italic> (<tp:taxon-name><tp:taxon-name-part taxon-name-part-type="family">Malvaceae</tp:taxon-name-part></tp:taxon-name> sl, <tp:taxon-name><tp:taxon-name-part taxon-name-part-type="subfamily">Bombacoideae</tp:taxon-name-part></tp:taxon-name>)? Brittonia 58(3): 245–258. <ext-link xlink:type="simple" ext-link-type="doi" xlink:href="10.1663/0007-196X(2006)58[245:HMSOSM]2.0.CO;2">https://doi.org/10.1663/0007-196X(2006)58[245:HMSOSM]2.0.CO;2</ext-link></mixed-citation></ref></ref-list></tp:taxon-treatment>
